# Supplementary material for: Ciabatta Bread Incorporating Goji (Lycium barbarum L.): A New Potential Functional Product with Impact on Human Health
Source: Foods. 2023 Jan 27;12(3):566. doi: 10.3390/foods12030566 (PMC9913991; doi:10.3390/foods12030566)
Supplement: Supplementary file 1 [file foods-12-00566-s001.zip]

Archive with 1 entries (1 files):
- foods-2185561-supplementary.pdf
